# Supplementary material for: Comprehensive approaches for assessing extinction risk of endangered tropical pitcher plant Nepenthes talangensis
Source: PLoS One. 2023 Aug 7;18(8):e0289722. doi: 10.1371/journal.pone.0289722 (PMC10406325; doi:10.1371/journal.pone.0289722)
Supplement: S1 Data — (CSV) [file pone.0289722.s001.csv]

elevation	slope	aspect	soil ph	soil moisture	litter thickness	canopy cover	occurrence
2288	40	30	6.4	50	1	5	1
2268	40	30	6.3	45	1	5	1
2259	35	30	6	60	1	5	1
2256	40	30	6	50	1	5	1
2252	30	30	6.2	70	1	5	1
2239	45	35	6.4	60	1	5	1
2480	5	220	5.5	100	1	54.16	1
2354	25	180	5.6	70	2	42.05	1
2361	10	135	5.8	100	1	53.11	1
1879	15	210	6	70	2	56.5	1
1819	20	200	5.4	100	1	53.5	1
1972	20	30	5.2	50	2	56.78	1
2061	20	150	5.4	60	2	67.68	1
2098	20	180	5.4	60	2	66.45	1
1480	70	200	6	70	1	80	0
1600	60	300	6.2	60	3	75	0
1200	0	230	6	60	2	78	0
1100	0	210	6	65	2	70	0
900	10	180	6	70	2	76.87	0
800	0	200	5.8	75	1	74	0
700	5	150	6	70	1	70	0
600	5	140	6.2	74	1	80	0
500	70	120	6	72	1	74	0
550	5	100	6	70	1	82	0
650	10	180	6	72	1	54	0
750	5	210	6	74	1	65	0
