# Supplementary material for: Comprehensive approaches for assessing extinction risk of endangered tropical pitcher plant Nepenthes talangensis
Source: PLoS One. 2023 Aug 7;18(8):e0289722. doi: 10.1371/journal.pone.0289722 (PMC10406325; doi:10.1371/journal.pone.0289722)
Supplement: S2 Data — (CSV) [file pone.0289722.s002.csv]

seedling	estblished juvenile	mature	seedling	established juvenile	mature
1	0	0	3	0	0
1	0	0	5	0	0
1	0	0	4	0	0
1	0	0	2	0	0
1	0	0	2	0	0
1	0	0	3	0	0
1	0	0	2	0	0
1	0	0	3	0	0
1	0	0	2	0	0
1	0	0	3	0	0
1	0	0	4	0	0
1	0	0	3	0	0
1	0	0	6	0	0
1	0	0	9	0	0
1	0	0	3	0	0
1	0	0	4	0	0
1	0	0	2	0	0
1	0	0	4	0	0
1	0	0	3	0	0
1	0	0	2	0	0
1	0	0	4	0	0
1	0	0	6	0	0
1	0	0	8	0	0
1	0	0	6	0	0
1	0	0	3	0	0
1	0	0	4	0	0
1	0	0	3	0	0
1	0	0	2	0	0
1	0	0	4	0	0
1	0	0	5	0	0
1	0	0	4	0	0
1	0	0	3	0	0
1	0	0	2	0	0
1	0	0	5	0	0
1	0	0	4	0	0
1	0	0	3	0	0
1	0	0	2	0	0
1	0	0	2	0	0
1	0	0	3	0	0
1	0	0	4	0	0
1	0	0	3	0	0
1	0	0	4	0	0
1	0	0	3	0	0
1	0	0	2	0	0
1	0	0	3	0	0
1	0	0	4	0	0
1	0	0	3	0	0
1	0	0	3	0	0
1	0	0	4	0	0
1	0	0	3	0	0
1	0	0	6	0	0
1	0	0	4	0	0
1	0	0	3	0	0
1	0	0	3	0	0
0	1	0	0	15	0
0	1	0	0	14	0
0	1	0	0	16	0
0	1	0	0	17	0
0	1	0	0	18	0
0	1	0	0	19	0
0	1	0	0	13	0
0	1	0	0	11	0
0	1	0	0	12	0
0	1	0	0	15	0
0	1	0	0	18	0
0	1	0	0	19	0
0	1	0	0	13	0
0	1	0	0	14	0
0	1	0	0	15	0
0	1	0	0	15	0
0	1	0	0	16	0
0	1	0	0	17	0
0	1	0	0	18	0
0	1	0	0	19	0
0	1	0	0	18	0
0	1	0	0	17	0
0	1	0	0	11	0
0	1	0	0	14	0
0	1	0	0	16	0
0	1	0	0	17	0
0	1	0	0	19	0
0	1	0	0	17	0
0	1	0	0	18	0
0	1	0	0	18	0
0	1	0	0	16	0
0	1	0	0	17	0
0	1	0	0	18	0
0	1	0	0	18	0
0	1	0	0	16	0
0	1	0	0	17	0
0	1	0	0	18	0
0	1	0	0	18	0
0	1	0	0	19	0
0	1	0	0	17	0
0	1	0	0	18	0
0	1	0	0	18	0
0	1	0	0	18	0
0	1	0	0	17	0
0	1	0	0	17	0
0	1	0	0	17	0
0	1	0	0	16	0
0	1	0	0	17	0
0	1	0	0	19	0
0	1	0	0	17	0
0	1	0	0	18	0
0	1	0	0	19	0
0	1	0	0	18	0
0	1	0	0	17	0
0	1	0	0	19	0
0	1	0	0	17	0
0	1	0	0	16	0
0	1	0	0	15	0
0	1	0	0	16	0
0	1	0	0	15	0
0	1	0	0	14	0
0	1	0	0	15	0
0	1	0	0	16	0
0	1	0	0	13	0
0	1	0	0	14	0
0	1	0	0	15	0
0	1	0	0	16	0
0	1	0	0	17	0
0	1	0	0	17	0
0	1	0	0	18	0
0	1	0	0	19	0
0	1	0	0	19	0
0	1	0	0	16	0
0	1	0	0	15	0
0	1	0	0	16	0
0	1	0	0	17	0
0	1	0	0	14	0
0	1	0	0	16	0
0	0	1	0	0	24
0	0	1	0	0	26
0	0	1	0	0	28
0	0	1	0	0	29
0	0	1	0	0	34
0	0	1	0	0	35
0	0	1	0	0	37
0	0	1	0	0	38
0	0	1	0	0	39
0	0	1	0	0	40
0	0	1	0	0	45
0	0	1	0	0	35
0	0	1	0	0	38
0	0	1	0	0	54
0	0	1	0	0	57
0	0	1	0	0	58
0	0	1	0	0	65
0	0	1	0	0	70
0	0	1	0	0	80
0	0	1	0	0	87
0	0	1	0	0	88
0	0	1	0	0	95
0	0	1	0	0	45
0	0	1	0	0	78
0	0	1	0	0	100
0	0	1	0	0	110
0	0	1	0	0	120
0	0	1	0	0	130
0	0	1	0	0	134
0	0	1	0	0	144
0	0	1	0	0	146
0	0	1	0	0	156
0	0	1	0	0	170
0	0	1	0	0	175
0	0	1	0	0	180
0	0	1	0	0	210
0	0	1	0	0	220
0	0	1	0	0	240
0	0	1	0	0	265
0	0	1	0	0	220
0	0	1	0	0	180
0	0	1	0	0	120
0	0	1	0	0	110
0	0	1	0	0	45
0	0	1	0	0	60
0	0	1	0	0	30
0	0	1	0	0	34
0	0	1	0	0	36
0	0	1	0	0	38
0	0	1	0	0	45
0	0	1	0	0	44
0	0	1	0	0	56
0	0	1	0	0	58
0	0	1	0	0	30
0	0	1	0	0	40
0	0	1	0	0	45
0	0	1	0	0	44
0	0	1	0	0	48
0	0	1	0	0	45
0	0	1	0	0	54
0	0	1	0	0	56
0	0	1	0	0	58
0	0	1	0	0	34
0	0	1	0	0	33
0	0	1	0	0	32
0	0	1	0	0	56
0	0	1	0	0	55
0	0	1	0	0	54
0	0	1	0	0	55
